# Supplementary material for: The Association between Telomere Length and Head and Neck Cancer Risk: A Systematic Review and Meta-Analysis
Source: Int J Mol Sci. 2024 Aug 19;25(16):9000. doi: 10.3390/ijms25169000 (PMC11354702; doi:10.3390/ijms25169000)
Supplement: Supplementary file 1 [file ijms-25-09000-s001.zip]

Archive with 1 entries (1 files):
- ijms-3094118-supplementary.pdf
